# Supplementary material for: Circulating Cytokines in Metastatic Breast Cancer Patients Select Different Prognostic Groups and Patients Who Might Benefit from Treatment beyond Progression
Source: Vaccines (Basel). 2022 Jan 5;10(1):78. doi: 10.3390/vaccines10010078 (PMC8781714; doi:10.3390/vaccines10010078)
Supplement: Supplementary file 1 [file vaccines-10-00078-s001.zip]

Archive with 1 entries (1 files):
- vaccines-1475066-supplementary.pdf
